# Supplementary material for: T cells in multiple myeloma display features of exhaustion and senescence at the tumor site
Source: J Hematol Oncol. 2016 Nov 3;9:116. doi: 10.1186/s13045-016-0345-3 (PMC5093947; doi:10.1186/s13045-016-0345-3)
Supplement: Additional file 3: Figure S3. — Differential expression of exhaustion and senescent markers in T cells in myeloma BM and PB of newly diagnosed and treated patients. Expression on CD4+ T cells in the bone marrow (Figure S3a), CD4+ T cells in PB (Figure S3b), and CD8+ T cells in PB (Figure S3c). (ZIP 192 kb) [file 13045_2016_345_MOESM3_ESM.zip]

Archive with 3 entries (3 files):
- supplemental figure 3a.tif
- supplemental figure 3b.tif
- supplemental figure 3c.tif
